# Supplementary material for: A method for English paragraph grammar correction based on differential fusion of syntactic features
Source: PLoS One. 2025 Jul 16;20(7):e0326081. doi: 10.1371/journal.pone.0326081 (PMC12266432; doi:10.1371/journal.pone.0326081)
Supplement: S1 Data — (XLSX) [file pone.0326081.s001.xlsx]

## Sheet: Table 4
Method	Precision	Recall	F1-Score
GECToR	0.82 ± 0.03	0.76 ± 0.04	0.79 ± 0.03
BERT-GC	0.85 ± 0.02	0.79 ± 0.03	0.82 ± 0.02
NMT	0.80 ± 0.04	0.73 ± 0.05	0.76 ± 0.04
Proposed	0.88 ± 0.02	0.84 ± 0.02	0.86 ± 0.01

## Sheet: Table 5
Method	Precision	Recall	F1-Score
GECToR	0.78 ± 0.05	0.74 ± 0.06	0.76 ± 0.05
BERT-GC	0.81 ± 0.04	0.77 ± 0.04	0.79 ± 0.03
NMT	0.75 ± 0.05	0.70 ± 0.06	0.72 ± 0.05
Proposed	0.86 ± 0.03	0.82 ± 0.03	0.84 ± 0.02

## Sheet: Table 6
Method	Precision	Recall	F1-Score
GECToR	0.78 ± 0.05	0.74 ± 0.06	0.76 ± 0.05
BERT-GC	0.81 ± 0.04	0.77 ± 0.04	0.79 ± 0.03
NMT	0.75 ± 0.05	0.70 ± 0.06	0.72 ± 0.05
Proposed	0.86 ± 0.03	0.82 ± 0.03	0.84 ± 0.02

## Sheet: Table 7
Dataset	GECToR	BERT-GC	NMT	Proposed
Time Taken (seconds)	CoLA: 45.3	LCoLE: 48.2	FCE: 46.8	CoLA: 38.5
				LCoLE: 40.1
				FCE: 39.6
	CoLA: 45.7	LCoLE: 48.6	FCE: 47.2	CoLA: 38.2
				LCoLE: 40.3
				FCE: 39.4

## Sheet: Data in Figure 2
	GECToR	BERT-GC	NMT	Proposed
CoLA	0.76	0.83	0.8	0.89
LCoLE	0.73	0.77	0.75	0.87
FCE	0.71	0.81	0.74	0.9

## Sheet: Data in Figure 3
	GECToR	BERT-GC	NMT	Proposed
CoLA	0.69	0.73	0.71	0.85
LCoLE	0.68	0.7	0.69	0.77
FCE	0.75	0.78	0.72	0.87
